# Supplementary material for: Bilateral Renal Tumors in Children: The First 5 Years’ Experience of National Centralization in The Netherlands and a Narrative Review of the Literature
Source: J Clin Med. 2021 Nov 26;10(23):5558. doi: 10.3390/jcm10235558 (PMC8658527; doi:10.3390/jcm10235558)
Supplement: Supplementary file 1 [file jcm-10-05558-s001.zip]

Archive with 1 entries (1 files):
- jcm-1437133-supplementary.pdf
